# Supplementary material for: Use of a 6-miRNA panel to distinguish lymphoma from reactive lymphoid hyperplasia
Source: Signal Transduct Target Ther. 2020 Jan 3;5:2. doi: 10.1038/s41392-019-0097-y (PMC6946694; doi:10.1038/s41392-019-0097-y)
Supplement: Supplementary file 2 — Supplementary Tables [file 41392_2019_97_MOESM2_ESM.xlsx]

## Sheet: Table S1
Table S1 Average miRNA concentrations and diagnostic power of the 12 miRNAs before and after normalization to let-7f expression
miRNA	Class	before normalization to let-7f		after normalization to let-7f
		95% CI	P value	95% CI	P value	F-score
miR-150	RLH	20405 ± 7132	0.647	7428 ± 2420	3.47e-23	146.382
	lymphoma	15927 ± 7396		967 ± 188
miR-155	RLH	3694 ± 2222	0.0304	778 ± 224	0.00183	10.1123
	lymphoma	33794 ± 10535		3598 ± 679
miR-146a	RLH	1175 ± 636	0.0675	275 ± 66	0.00872	7.0866
	lymphoma	17474 ± 6751		1336 ± 305
miR-17	RLH	225 ± 111	0.144	54 ± 19	0.162	3.7079
	lymphoma	3011 ± 1453		454 ± 218
miR-21	RLH	75090 ± 39484	0.0601	24657 ± 17104	0.362	0.8359
	lymphoma	215894 ± 56592		32337 ± 5903
miR-378a	RLH	616 ± 184	0.15	279 ± 110	0.387	0.7529
	lymphoma	1916 ± 687		691 ± 364
miR-181a	RLH	1452 ± 678	0.233	393 ± 94	0.404	0.7004
	lymphoma	6327 ± 3116		801 ± 374
miR-16	RLH	38391 ± 13817	0.0904	12797 ± 5363	0.571	0.3226
	lymphoma	81297 ± 19163		10625 ± 2817
miR-146b	RLH	234 ± 106	0.339	73 ± 22	0.571	0.3226
	lymphoma	785 ± 440		92 ± 32
miR-25	RLH	3929 ± 2722	0.86	1658 ± 1383	0.673	0.1791
	lymphoma	3541 ± 1623		2948 ± 2327
miR-222	RLH	494 ± 232	0.485	128 ± 44	0.724	0.1255
	lymphoma	1652 ± 1268		250 ± 263
let-7f	RLH	3912 ± 1559	0.0757	NA	NA	NA
	lymphoma	12070 ± 3485

## Sheet: Table S2
Table S2 The predict scores of 262 lymphoma and 375 RLH samples in independent sample set
No.	Pathological diagnosis	miR-21	miR-146	let-7f	miR-17	miR-150	miR-155	Score	Classification
1	Mantle cell lymphoma	70511	8635	2877	1350	7957	1520	0.98	lymphoma
2	Mantle cell lymphoma	110602	15905	8079	1317	12483	1886	0.93	lymphoma
3	Mantle cell lymphoma	1765	1440	1918	1055	1754	712	0.82	lymphoma
4	Mantle cell lymphoma	219940	99420	126448	18067	219008	22252	0.5	RLH
5	Mantle cell lymphoma	91274	53016	64448	12546	89207	8409	0.57	lymphoma
6	Mantle cell lymphoma	111650	53770	54959	14953	118106	9596	0.45	RLH
7	Mantle cell lymphoma	21528	2884	5093	44444	3322	576	1	lymphoma
8	Mantle cell lymphoma	343657	15139	27063	1833	7276	2162	0.92	lymphoma
9	Mantle cell lymphoma	199545	15702	21272	3065	15057	2013	0.86	lymphoma
10	Mantle cell lymphoma	344977	15900	43843	5434	26612	7811	0.84	lymphoma
11	Mantle cell lymphoma	312566	18128	43472	8628	68004	8158	0.67	lymphoma
12	Mantle cell lymphoma	1266553	63589	224780	33637	359999	63095	0.64	lymphoma
13	Mantle cell lymphoma	742211	33423	137368	16175	163797	38204	0.71	lymphoma
14	Mantle cell lymphoma	16611620	2737299	1472661	392224	1332249	1685322	0.99	lymphoma
15	Mantle cell lymphoma	887125	36758	326218	19038	165575	5734	0.64	lymphoma
16	Mantle cell lymphoma	3588435	155250	1051837	94394	785547	23638	0.62	lymphoma
17	Mantle cell lymphoma	2341573	50236	104629	17819	38102	58019	0.99	lymphoma
18	Mantle cell lymphoma	1845288	48948	97474	11180	35613	51425	0.98	lymphoma
19	Lymphoblastic lymphoma	88426	493	2709	1154	4820	1055	0.99	lymphoma
20	Lymphoblastic lymphoma	161163	1139	6729	773	8095	1095	0.95	lymphoma
21	Lymphoblastic lymphoma	95007	890	3243	736	2875	871	0.99	lymphoma
22	Lymphoblastic lymphoma	256049	97903	131908	16456	218831	24466	0.52	lymphoma
23	Lymphoblastic lymphoma	299779	26959	45272	4113	29219	5158	0.81	lymphoma
24	Lymphoblastic lymphoma	672090	186081	100513	27661	61783	100380	0.99	lymphoma
25	Lymphoblastic lymphoma	385103	87787	58168	17533	40073	44053	0.97	lymphoma
26	Lymphoblastic lymphoma	1560986	414684	568928	131713	47668	577394	0.98	lymphoma
27	Lymphoblastic lymphoma	8759050	1395266	1822739	506700	201748	2013335	0.99	lymphoma
28	Lymphoblastic lymphoma	1621217	184022	1301463	2772141	400426	1151008	0.99	lymphoma
29	Lymphoblastic lymphoma	383611	69403	131201	35615	205777	31591	0.6	lymphoma
30	Lymphoblastic lymphoma	26938186	714209	778157	279427	5899130	782219	0.53	lymphoma
31	Lymphoblastic lymphoma	1470290	106457	306354	48002	189467	53446	0.78	lymphoma
32	Lymphoblastic lymphoma	1632297	96997	620841	80471	524302	1039468	0.98	lymphoma
33	Lymphoblastic lymphoma	6830938	189129	1344098	245530	2148618	5089390	1	lymphoma
34	Lymphoblastic lymphoma	4529359	1511316	1111479	294099	2098167	723311	0.83	lymphoma
35	Extranodal NK/T cell lymphoma	241713	329	3668	1241	2122	3079	1	lymphoma
36	Extranodal NK/T cell lymphoma	112064	917	2209	947	791	1191	1	lymphoma
37	Extranodal NK/T cell lymphoma	254549	1266	9769	1529	3417	9807	1	lymphoma
38	Extranodal NK/T cell lymphoma	243104	1203	7765	1624	3111	7647	1	lymphoma
39	Extranodal NK/T cell lymphoma	721000	11299	22197	10621	8576	1958	0.99	lymphoma
40	Extranodal NK/T cell lymphoma	814346	10043	21495	14686	5048	2878	1	lymphoma
41	Extranodal NK/T cell lymphoma	567039	19403	35459	24435	9805	9512	0.98	lymphoma
42	Extranodal NK/T cell lymphoma	373192	10793	21285	10222	7021	2150	0.97	lymphoma
43	Extranodal NK/T cell lymphoma	1525001	15566	112721	62989	5601	276872	1	lymphoma
44	Extranodal NK/T cell lymphoma	2535	473	522	1843	260	918	1	lymphoma
45	Extranodal NK/T cell lymphoma	916895	11741	84537	42538	7646	249687	1	lymphoma
46	Extranodal NK/T cell lymphoma	539115	5058	37797	24331	2038	143540	1	lymphoma
47	Extranodal NK/T cell lymphoma	1714515	350	108300	16675	8145	451411	1	lymphoma
48	Extranodal NK/T cell lymphoma	235119	196	10204	3352	1661	48082	1	lymphoma
49	Extranodal NK/T cell lymphoma	403344	477	21807	7022	4538	167797	1	lymphoma
50	Extranodal NK/T cell lymphoma	674294	458	49821	10508	4243	330830	1	lymphoma
51	Extranodal NK/T cell lymphoma	245639	392	8207	4699	2523	46151	1	lymphoma
52	Extranodal NK/T cell lymphoma	117846	231	6591	1499	2357	22801	1	lymphoma
53	Extranodal NK/T cell lymphoma	68689	785	6948	1731	1680	15283	1	lymphoma
54	Extranodal NK/T cell lymphoma	269153	1241	13940	7854	7207	95620	1	lymphoma
55	Follicular lymphoma	538188	25764	56515	40158	15503	118124	1	lymphoma
56	Follicular lymphoma	875670	26429	39875	21490	13823	145833	1	lymphoma
57	Follicular lymphoma	264418	13665	34893	23479	22554	65818	1	lymphoma
58	Follicular lymphoma	213601	664	3136	384	7309	1162	1	lymphoma
59	Follicular lymphoma	203642	5773	15490	870	6910	2308	0.92	lymphoma
60	Follicular lymphoma	230082	21984	10273	2622	17947	4683	0.98	lymphoma
61	Follicular lymphoma	534672	77333	44678	6486	63470	26025	0.95	lymphoma
62	Follicular lymphoma	34906	9886	15244	1796	44027	1255	0.19	RLH
63	Follicular lymphoma	238851	128280	128015	17494	261299	22086	0.45	RLH
64	Follicular lymphoma	71070	55243	50051	14189	95905	9279	0.52	lymphoma
65	Follicular lymphoma	307488	17818	54521	9748	81906	7981	0.6	lymphoma
66	Follicular lymphoma	1147259	58944	265565	27848	197871	55156	0.74	lymphoma
67	Follicular lymphoma	453129	14827	58989	8385	86589	8408	0.65	lymphoma
68	Follicular lymphoma	443015	21749	88202	13967	121263	13209	0.6	lymphoma
69	Follicular lymphoma	535467	16541	88440	11494	110333	18392	0.68	lymphoma
70	Follicular lymphoma	269386	16899	31696	12239	58636	41919	0.96	lymphoma
71	Follicular lymphoma	58188	4048	5357	3233	13454	11605	0.99	lymphoma
72	Follicular lymphoma	144715	11252	15221	2286	25174	17083	0.96	lymphoma
73	Follicular lymphoma	4903538	76459	520760	441350	39453	1806074	1	lymphoma
74	Follicular lymphoma	505121	16731	131817	16247	361323	323920	0.98	lymphoma
75	Follicular lymphoma	30574	1200	7204	1207	27972	23746	0.99	lymphoma
76	Follicular lymphoma	515173	57725	464443	1117562	81897	289163	0.98	lymphoma
77	Follicular lymphoma	747502	246929	232571	82803	308409	77032	0.78	lymphoma
78	Peripheral T cell lymphoma	301653	11026	37672	30773	26166	51084	0.99	lymphoma
79	Peripheral T cell lymphoma	234807	1621	13935	1259	4978	1071	0.94	lymphoma
80	Peripheral T cell lymphoma	31334	367	852	304	2478	232	0.97	lymphoma
81	Peripheral T cell lymphoma	611241	53604	29031	4922	44756	12409	0.98	lymphoma
82	Peripheral T cell lymphoma	132250	21613	40467	9055	71874	5418	0.49	RLH
83	Peripheral T cell lymphoma	216604	9329	31117	1972	39480	5239	0.68	lymphoma
84	Peripheral T cell lymphoma	205895	12964	27253	1642	45402	5418	0.65	lymphoma
85	Peripheral T cell lymphoma	81783	15773	10730	2874	5019	6215	0.97	lymphoma
86	Peripheral T cell lymphoma	1161384	240255	136226	60160	117456	195452	1	lymphoma
87	Peripheral T cell lymphoma	793396	252204	129145	44507	96402	138231	0.99	lymphoma
88	Peripheral T cell lymphoma	663514	125187	63101	20932	45234	68078	0.99	lymphoma
89	Peripheral T cell lymphoma	712028	130827	84439	28690	68826	98225	0.99	lymphoma
90	Peripheral T cell lymphoma	567184	39957	74569	16643	110493	96211	0.97	lymphoma
91	Peripheral T cell lymphoma	336461	5590	7633	20037	2250	59846	1	lymphoma
92	Peripheral T cell lymphoma	860924	27841	44486	97335	19907	257729	1	lymphoma
93	Peripheral T cell lymphoma	673535	195198	267156	477209	54709	343488	1	lymphoma
94	Peripheral T cell lymphoma	631476	8469	74106	9902	4324	60916	0.97	lymphoma
95	Peripheral T cell lymphoma	8113879	101357	509765	87233	62019	888870	1	lymphoma
96	Peripheral T cell lymphoma	2652028	68422	406821	54408	49623	589336	0.99	lymphoma
97	Peripheral T cell lymphoma	3932831	1155564	1330966	337333	170861	1653649	0.99	lymphoma
98	Peripheral T cell lymphoma	503412	65743	463223	1238114	81021	301643	0.99	lymphoma
99	Peripheral T cell lymphoma	5144193	1036138	580146	135919	429074	806724	0.99	lymphoma
100	Peripheral T cell lymphoma	1654258	93613	303181	38231	178674	56501	0.8	lymphoma
101	Peripheral T cell lymphoma	893377	244138	231198	68626	303189	99876	0.82	lymphoma
102	Peripheral T cell lymphoma	420410	7171	17938	15958	23537	25268	1	lymphoma
103	DLBCL-ABC	146267	4296	14934	27670	21398	34089	1	lymphoma
104	DLBCL-ABC	223813	10985	28152	28626	22016	59466	1	lymphoma
105	DLBCL-ABC	207965	12335	25817	19829	16295	38608	0.99	lymphoma
106	DLBCL-ABC	1012110	80604	40276	10317	47674	40456	1	lymphoma
107	DLBCL-ABC	231829	22666	11175	2605	17526	3844	0.98	lymphoma
108	DLBCL-ABC	387186	78343	32401	8893	72168	24654	0.96	lymphoma
109	DLBCL-ABC	23880	9186	10902	2196	28870	1112	0.27	RLH
110	DLBCL-ABC	209720	17824	20614	2665	20997	3329	0.86	lymphoma
111	DLBCL-ABC	67995	11412	10958	1902	3981	1915	0.9	lymphoma
112	DLBCL-ABC	184383	8387	19870	1841	10415	2125	0.86	lymphoma
113	DLBCL-ABC	129295	12409	31710	11919	36722	7441	0.73	lymphoma
114	DLBCL-ABC	75761	8444	12348	1746	44149	2076	0.19	RLH
115	DLBCL-ABC	285460	13857	30105	9838	53441	44171	0.98	lymphoma
116	DLBCL-ABC	270223	22545	33724	11694	63057	40830	0.95	lymphoma
117	DLBCL-ABC	432067	22447	53979	10316	79313	61733	0.95	lymphoma
118	DLBCL-ABC	639	49	143	281	233	255	1	lymphoma
119	DLBCL-ABC	2063	126	137	402	251	315	1	lymphoma
120	DLBCL-ABC	2074974	214827	202679	93751	34345	116124	0.98	lymphoma
121	DLBCL-ABC	1488580	142842	136537	66556	16541	69944	0.98	lymphoma
122	DLBCL-ABC	791	100	72	164	417	359	1	lymphoma
123	DLBCL-ABC	10328	299	1118	994	1041	2918	1	lymphoma
124	DLBCL-ABC	1426	509	469	251	634	720	0.98	lymphoma
125	DLBCL-ABC	105845	10320	21106	6899	11847	56713	1	lymphoma
126	DLBCL-ABC	739548	30880	284037	403313	233260	24762	0.83	lymphoma
127	DLBCL-ABC	375263	17573	198208	210759	118377	8138	0.79	lymphoma
128	DLBCL-ABC	741200	47310	343829	532485	394384	43382	0.8	lymphoma
129	DLBCL-ABC	894740	69338	478194	669222	471613	54976	0.8	lymphoma
130	DLBCL-ABC	6996	735	587	967	620	744	1	lymphoma
131	DLBCL-ABC	576058	126145	41183	33363	1214	12344	1	lymphoma
132	DLBCL-ABC	47465	17495	10061	10703	757	5207	0.99	lymphoma
133	DLBCL-ABC	219423	56329	26543	16352	2030	10719	0.99	lymphoma
134	DLBCL-ABC	1013475	120101	263732	95105	211971	35200	0.76	lymphoma
135	DLBCL-ABC	1471071	96388	216849	74395	183705	31509	0.81	lymphoma
136	DLBCL-ABC	1815610	166675	425285	143325	487178	69800	0.7	lymphoma
137	DLBCL-ABC	3154137	405106	769723	307142	807935	203237	0.78	lymphoma
138	DLBCL-ABC	123296	861	3663	3526	672	5034	1	lymphoma
139	DLBCL-ABC	29856	193	801	1140	597	450	1	lymphoma
140	DLBCL-ABC	280799	8372	12565	6223	2126	10830	1	lymphoma
141	DLBCL-ABC	191555	5227	10094	10134	1782	10548	1	lymphoma
142	DLBCL-ABC	925790	1333	292979	29076	9423	362	0.74	lymphoma
143	DLBCL-ABC	392891	1101	96337	5068	2256	270	0.76	lymphoma
144	DLBCL-ABC	470175	1739	142292	15721	10343	1643	0.74	lymphoma
145	DLBCL-ABC	653305	5205	303422	27307	17653	429	0.71	lymphoma
146	DLBCL-ABC	311565	15263	111026	217904	12021	2524	0.94	lymphoma
147	DLBCL-ABC	630468	11082	309856	542426	22379	3188	0.92	lymphoma
148	DLBCL-ABC	654632	33039	498980	851458	34564	12188	0.91	lymphoma
149	DLBCL-ABC	569157	19506	398660	686391	32350	8857	0.91	lymphoma
150	DLBCL-ABC	97726	38404	31308	11805	7558	35129	0.99	lymphoma
151	DLBCL-ABC	326003	175333	117667	44468	22785	142848	0.99	lymphoma
152	DLBCL-ABC	212722	123261	103851	33075	24423	140662	0.99	lymphoma
153	DLBCL-ABC	123306	57460	45555	11895	14060	59752	0.99	lymphoma
154	DLBCL-ABC	1066041	63562	83103	38459	21645	35733	0.98	lymphoma
155	DLBCL-ABC	1523766	117751	124291	69360	26689	54925	0.98	lymphoma
156	DLBCL-ABC	1001726	90520	98086	52622	41097	79906	0.99	lymphoma
157	DLBCL-ABC	1116245	188900	202020	99591	73218	119621	0.96	lymphoma
158	DLBCL-ABC	1783644	118170	211660	347648	20987	329294	1	lymphoma
159	DLBCL-ABC	1092981	67513	114254	166609	12876	187281	1	lymphoma
160	DLBCL-ABC	1734185	136438	203528	318912	22110	336946	1	lymphoma
161	DLBCL-ABC	628525	148764	152469	40075	204830	57859	0.79	lymphoma
162	DLBCL-ABC	16236991	355165	797613	810101	7400	3388926	1	lymphoma
163	DLBCL-ABC	1783040	97808	349354	68842	46638	332510	0.97	lymphoma
164	DLBCL-ABC	1619995	15591	120009	138506	83190	107974	0.99	lymphoma
165	DLBCL-ABC	2857771	46659	319503	75842	128425	122255	0.92	lymphoma
166	DLBCL-ABC	655633	24036	137863	158156	8231	654440	1	lymphoma
167	DLBCL-ABC	1130451	19979	97266	142712	5009	698379	1	lymphoma
168	DLBCL-GCB	29907	228	1581	1892	5763	5363	1	lymphoma
169	DLBCL-GCB	54410	542	2702	3444	5347	6534	1	lymphoma
170	DLBCL-GCB	59589	254	1380	1775	2648	3887	1	lymphoma
171	DLBCL-GCB	115439	763	5312	865	5495	1316	0.95	lymphoma
172	DLBCL-GCB	40211	491	778	212	1570	348	1	lymphoma
173	DLBCL-GCB	52501	313	1012	577	1940	602	1	lymphoma
174	DLBCL-GCB	1226	244	707	212	527	186	0.75	lymphoma
175	DLBCL-GCB	92704	2925	2511	737	7847	967	0.98	lymphoma
176	DLBCL-GCB	380535	19782	10573	1135	19144	3427	0.99	lymphoma
177	DLBCL-GCB	65253	1204	681	403	6767	598	1	lymphoma
178	DLBCL-GCB	330143	27750	15900	2112	18007	4939	0.98	lymphoma
179	DLBCL-GCB	45389	12076	18494	2187	51197	808	0.2	RLH
180	DLBCL-GCB	151080	68344	73687	10478	156056	12507	0.42	RLH
181	DLBCL-GCB	110019	56018	58678	10796	110802	9629	0.49	RLH
182	DLBCL-GCB	37823	25013	26224	3187	54105	2036	0.37	RLH
183	DLBCL-GCB	99175	54643	41280	13697	109238	8617	0.42	RLH
184	DLBCL-GCB	264604	22177	29777	4172	24584	5935	0.87	lymphoma
185	DLBCL-GCB	378108	30122	63215	10315	29505	6612	0.82	lymphoma
186	DLBCL-GCB	133046	15057	20629	2782	10679	2641	0.85	lymphoma
187	DLBCL-GCB	207848	14323	42851	3893	55286	8667	0.65	lymphoma
188	DLBCL-GCB	428395	18028	65579	9531	109560	12522	0.6	lymphoma
189	DLBCL-GCB	730513	39563	159564	19962	191998	31368	0.65	lymphoma
190	DLBCL-GCB	95452	8862	14751	1566	57784	5964	0.21	RLH
191	DLBCL-GCB	517892	129521	65465	21471	46803	76970	0.99	lymphoma
192	DLBCL-GCB	483568	99607	61176	21651	44181	56019	0.98	lymphoma
193	DLBCL-GCB	493114	114907	52225	21465	61502	64205	0.99	lymphoma
194	DLBCL-GCB	1003501	188443	86471	32939	87094	121065	1	lymphoma
195	DLBCL-GCB	210730	20681	31291	11539	48534	29452	0.93	lymphoma
196	DLBCL-GCB	355316	26308	53231	14886	78795	51317	0.93	lymphoma
197	DLBCL-GCB	206547	20627	83204	22236	288913	16487	0.13	RLH
198	DLBCL-GCB	534448	20591	32762	91335	92627	66593	1	lymphoma
199	DLBCL-GCB	140696	15292	18479	8294	35210	21702	0.95	lymphoma
200	DLBCL-GCB	357773	34617	70140	13855	85445	59736	0.91	lymphoma
201	DLBCL-GCB	818709	122977	132954	27043	192142	55960	0.82	lymphoma
202	DLBCL-GCB	15997	15721	554	470	1767	1163	1	lymphoma
203	DLBCL-GCB	2627247	118080	246084	289209	1858	918105	1	lymphoma
204	DLBCL-GCB	4583969	189140	365859	425119	6391	1858088	1	lymphoma
205	DLBCL-GCB	4904999	220487	778366	144327	135272	626114	0.96	lymphoma
206	DLBCL-GCB	5061881	254163	817666	163538	183285	1077931	0.99	lymphoma
207	DLBCL-GCB	1210708	23531	114741	161144	54074	133941	1	lymphoma
208	DLBCL-GCB	1186579	24982	91577	170495	56604	142843	1	lymphoma
209	DLBCL-GCB	2234773	79527	425890	452755	348191	353551	0.96	lymphoma
210	DLBCL-GCB	2899770	13250	226690	55000	125599	109784	0.95	lymphoma
211	DLBCL-GCB	2241943	22536	254012	60851	145642	164792	0.94	lymphoma
212	DLBCL-GCB	4508748	313583	503168	791783	153891	402053	0.99	lymphoma
213	DLBCL-GCB	11137091	940691	1240616	2638798	578209	2038648	1	lymphoma
214	DLBCL-GCB	3397872	47036	342447	341973	23081	830980	1	lymphoma
215	DLBCL-GCB	3918009	58401	826066	97527	2691483	1761930	0.93	lymphoma
216	DLBCL-GCB	1426400	376462	537584	145601	47542	511382	0.97	lymphoma
217	DLBCL-GCB	3925908	977568	729579	182722	479259	720371	0.98	lymphoma
218	DLBCL-GCB	5344211	1482888	848339	204256	641754	1024918	0.99	lymphoma
219	DLBCL-GCB	857999	49797	262731	29908	150489	9738	0.67	lymphoma
220	DLBCL-GCB	8513504	207122	1852204	165023	1721081	59711	0.61	lymphoma
221	DLBCL-GCB	1536999	51016	8076	1977	11653	30704	1	lymphoma
222	DLBCL-GCB	8043213	96103	283790	44000	150020	302862	1	lymphoma
223	DLBCL-GCB	8217052	5814482	138508	2309476	56015	4529337	1	lymphoma
224	DLBCL-GCB	2194691	85569	651722	67483	584082	1335573	0.99	lymphoma
225	DLBCL-GCB	7014852	199329	1352991	224740	2099373	5384416	1	lymphoma
226	DLBCL-GCB	429316	5498	23620	13942	18771	17909	0.99	lymphoma
227	Hodgkin lymphoma	465942	16737	57614	42917	36515	63438	0.99	lymphoma
228	Hodgkin lymphoma	473175	12012	22620	1831	5451	13376	0.99	lymphoma
229	Hodgkin lymphoma	343500	23438	46514	4640	41182	3398	0.76	lymphoma
230	Hodgkin lymphoma	896613	220908	153805	32852	89495	112477	0.97	lymphoma
231	Hodgkin lymphoma	966849	206370	121054	36888	89286	130801	0.99	lymphoma
232	Hodgkin lymphoma	580282	119272	79103	15168	62753	80919	0.98	lymphoma
233	Hodgkin lymphoma	277693	18239	40734	8460	55861	43164	0.94	lymphoma
234	Hodgkin lymphoma	356618	112132	28916	6362	217618	25671	0.22	RLH
235	Hodgkin lymphoma	2979093	117025	245366	303212	1503	1033392	1	lymphoma
236	Hodgkin lymphoma	1969677	16596	245254	56094	115572	100284	0.9	lymphoma
237	Hodgkin lymphoma	698430	185095	270918	459864	64848	249059	0.99	lymphoma
238	Hodgkin lymphoma	676573	12300	86275	11461	5035	105465	0.99	lymphoma
239	Hodgkin lymphoma	717641	15592	144319	20036	485886	487691	0.99	lymphoma
240	Hodgkin lymphoma	3826156	286948	2066137	4846071	618411	1660369	0.99	lymphoma
241	Hodgkin lymphoma	1476420	245148	417887	77324	897261	105181	0.47	RLH
242	Hodgkin lymphoma	10510338	609086	617721	139675	902843	425440	0.97	lymphoma
243	Hodgkin lymphoma	3327810	1284460	959321	237854	1557831	502797	0.82	lymphoma
244	Hodgkin lymphoma	618045	48560	100240	88908	21503	213656	1	lymphoma
245	Hodgkin lymphoma	65809	2953	8497	12750	4970	15936	1	lymphoma
246	Hodgkin lymphoma	272035	14874	29089	34429	18781	54765	1	lymphoma
247	Hodgkin lymphoma	186789	14769	39825	27990	22714	59318	0.99	lymphoma
248	Hodgkin lymphoma	120177	1345	5781	602	3605	1173	0.96	lymphoma
249	Hodgkin lymphoma	278614	28042	17333	2409	33551	5142	0.91	lymphoma
250	Hodgkin lymphoma	1251	1076	869	427	368	596	0.95	lymphoma
251	Hodgkin lymphoma	288947	143636	158027	20934	150883	25142	0.7	lymphoma
252	Hodgkin lymphoma	178073	58625	71892	12737	173432	9673	0.34	RLH
253	Hodgkin lymphoma	255807	26024	40148	14861	29567	5338	0.84	lymphoma
254	Hodgkin lymphoma	115218	11931	17765	8572	12032	2119	0.86	lymphoma
255	Hodgkin lymphoma	558814	20609	94623	8465	136911	17691	0.61	lymphoma
256	Hodgkin lymphoma	91731	12770	22559	3145	54001	6572	0.43	RLH
257	Hodgkin lymphoma	277739	47411	27328	8129	26243	29926	0.99	lymphoma
258	Hodgkin lymphoma	348683	26690	39950	17478	69244	63701	0.98	lymphoma
259	Hodgkin lymphoma	1733672	84317	307323	55890	37383	316614	0.98	lymphoma
260	Hodgkin lymphoma	171788	4791	9193	12804	3115	28646	1	lymphoma
261	Hodgkin lymphoma	422363	63087	126534	20443	214244	19970	0.51	lymphoma
262	Hodgkin lymphoma	2445655	9943	82934	57175	62124	189302	1	lymphoma
263	RLH	90170	10409	29645	5118	107544	2218	0.09	RLH
264	RLH	69372	7600	28300	3123	95725	829	0.09	RLH
265	RLH	274150	38514	100489	17322	258669	15160	0.26	RLH
266	RLH	113847	17165	49045	8735	176538	5214	0.09	RLH
267	RLH	185142	33680	79582	13843	257880	6292	0.13	RLH
268	RLH	197519	29868	84106	13486	273718	5576	0.12	RLH
269	RLH	39728	3345	26865	1613	77578	941	0.12	RLH
270	RLH	197697	21180	125078	10272	328450	5172	0.16	RLH
271	RLH	106965	13434	74013	4210	198423	2354	0.14	RLH
272	RLH	139239	16414	75960	10233	280269	5903	0.07	RLH
273	RLH	125386	18127	76101	10170	287725	3031	0.06	RLH
274	RLH	142967	22960	58692	4568	244925	835	0.04	RLH
275	RLH	167802	22576	58646	7673	268813	792	0.03	RLH
276	RLH	103848	14621	38909	5662	199830	651	0.02	RLH
277	RLH	54419	8776	17740	1316	93515	1027	0.02	RLH
278	RLH	93200	8616	25317	8547	101673	7782	0.12	RLH
279	RLH	80782	4295	14549	6297	87845	5373	0.03	RLH
280	RLH	39966	3268	8833	1577	27615	2441	0.25	RLH
281	RLH	134775	9562	34532	7489	158195	8894	0.06	RLH
282	RLH	169266	25714	52310	15645	162833	22138	0.32	RLH
283	RLH	141318	11875	34141	12523	112158	14725	0.3	RLH
284	RLH	223930	13128	58302	8659	321654	14062	0.02	RLH
285	RLH	78910	7856	38896	6544	112512	6087	0.18	RLH
286	RLH	144024	15323	62815	10304	225435	14093	0.11	RLH
287	RLH	194068	25024	84777	12971	243251	16266	0.2	RLH
288	RLH	188456	23641	79479	11645	257089	17595	0.16	RLH
289	RLH	223171	19815	44720	8679	244797	9456	0.03	RLH
290	RLH	37571	2835	6808	1574	38450	1567	0.03	RLH
291	RLH	2219	149	1160	185	1523	94	0.47	RLH
292	RLH	128570	10230	25067	3138	149297	1207	0.01	RLH
293	RLH	19970	2641	12577	329	22538	279	0.29	RLH
294	RLH	6505	440	6160	994	5085	1071	0.61	lymphoma
295	RLH	28730	1811	11261	816	19135	1089	0.38	RLH
296	RLH	7736	713	1989	1026	14334	1024	0.01	RLH
297	RLH	3365	577	2158	241	15415	351	0	RLH
298	RLH	1759	925	1588	198	8555	706	0.03	RLH
299	RLH	14909	1444	7091	798	22423	664	0.12	RLH
300	RLH	1382	1071	1537	474	6013	356	0.1	RLH
301	RLH	6795	996	8794	281	13912	680	0.34	RLH
302	RLH	5530	1079	4348	503	17391	938	0.06	RLH
303	RLH	3453	702	1582	302	13622	508	0	RLH
304	RLH	3519	1026	5225	1297	18497	557	0.08	RLH
305	RLH	3024	415	5783	314	12651	419	0.2	RLH
306	RLH	960	227	1347	30	771	69	0.58	lymphoma
307	RLH	6643	288	3570	238	8713	49	0.17	RLH
308	RLH	173276	18582	41642	11415	235881	9460	0.02	RLH
309	RLH	116853	14157	30687	8141	170624	3129	0.02	RLH
310	RLH	397200	39933	103683	16865	502263	11193	0.03	RLH
311	RLH	297849	30625	64961	8908	348622	11774	0.03	RLH
312	RLH	280348	45573	78438	18536	378230	15983	0.05	RLH
313	RLH	423951	57303	88656	36569	590411	32314	0.02	RLH
314	RLH	265431	39917	113871	15914	433721	16515	0.08	RLH
315	RLH	453948	45732	128381	18844	709512	21723	0.02	RLH
316	RLH	131468	18655	59262	6700	281908	6977	0.03	RLH
317	RLH	240922	37164	110434	12138	426967	12710	0.07	RLH
318	RLH	210405	26360	99116	9061	431250	9695	0.04	RLH
319	RLH	120274	20892	44272	8763	302266	805	0	RLH
320	RLH	188342	24328	53581	5822	329082	1780	0.01	RLH
321	RLH	327976	45643	106988	19859	489300	10140	0.04	RLH
322	RLH	239801	33682	73030	12517	410609	4902	0.01	RLH
323	RLH	173824	16997	37783	10132	333416	8491	0	RLH
324	RLH	139359	11348	27214	7965	221021	7336	0	RLH
325	RLH	346429	19026	91882	15010	511320	13841	0.02	RLH
326	RLH	171601	9015	27571	11967	300207	6489	0	RLH
327	RLH	202849	17024	33491	13781	322485	11395	0	RLH
328	RLH	483040	37206	57021	45448	617560	50087	0	RLH
329	RLH	28385	1674	11155	893	71132	1725	0.01	RLH
330	RLH	129465	13687	68285	7759	314917	6528	0.03	RLH
331	RLH	115374	13538	62559	7928	308664	7274	0.02	RLH
332	RLH	66736	8805	37150	3080	186725	4096	0.02	RLH
333	RLH	215656	15471	87007	12472	480331	11313	0.01	RLH
334	RLH	224305	33417	106303	26478	479219	6474	0.04	RLH
335	RLH	74372	7044	22435	1538	162445	385	0	RLH
336	RLH	24562	1862	6136	651	59824	268	0	RLH
337	RLH	24739	1752	5932	379	58254	273	0	RLH
338	RLH	122390	6507	10399	4861	67343	8525	0.11	RLH
339	RLH	76042	7380	5085	8854	29912	5150	0.73	lymphoma
340	RLH	167096	10590	15452	2644	54654	4192	0.36	RLH
341	RLH	67492	8497	6380	5597	34481	5514	0.44	RLH
342	RLH	31495	1619	3859	603	32105	3269	0.01	RLH
343	RLH	140991	9207	12500	5402	87132	5576	0.03	RLH
344	RLH	169538	12687	38521	3879	134992	7354	0.14	RLH
345	RLH	53289	2921	8630	1321	67074	1852	0	RLH
346	RLH	43010	3089	6786	453	49236	1684	0.01	RLH
347	RLH	59702	3865	8084	1926	55757	2370	0.01	RLH
348	RLH	101232	7240	19923	1697	97288	2983	0.04	RLH
349	RLH	168361	13185	27586	12247	131107	964	0.06	RLH
350	RLH	101260	6170	12037	2918	68473	411	0.03	RLH
351	RLH	175061	12529	19980	3442	135321	2335	0.01	RLH
352	RLH	92978	3695	7050	335	49532	427	0.01	RLH
353	RLH	85813	11076	33940	15219	179584	6968	0.03	RLH
354	RLH	43721	3679	14509	5189	82553	2188	0.02	RLH
355	RLH	502206	47364	98383	15603	259655	24468	0.37	RLH
356	RLH	34243	5883	13212	1802	80189	1372	0.01	RLH
357	RLH	42239	175	4145	117	93293	96	0	RLH
358	RLH	117391	12135	45775	10909	209280	9851	0.05	RLH
359	RLH	49887	5971	30188	3585	131248	3065	0.04	RLH
360	RLH	129641	14705	81998	12066	301920	9399	0.07	RLH
361	RLH	69139	8522	43163	7727	177237	6760	0.06	RLH
362	RLH	64525	7155	41304	6865	163069	6296	0.06	RLH
363	RLH	46291	5667	32213	2762	129317	5495	0.06	RLH
364	RLH	58874	10218	27799	5704	160027	1669	0.01	RLH
365	RLH	67176	10270	29523	7790	151229	4625	0.03	RLH
366	RLH	104113	18656	55267	15439	215270	7054	0.08	RLH
367	RLH	53153	7720	21283	2811	120931	1361	0.01	RLH
368	RLH	77507	12447	19077	1710	138023	2815	0	RLH
369	RLH	53784	6234	12340	2942	95604	3129	0	RLH
370	RLH	352388	18692	48272	11506	192659	9683	0.15	RLH
371	RLH	118531	21672	28272	7068	160099	6787	0.03	RLH
372	RLH	44819	7206	9311	2882	79415	2643	0	RLH
373	RLH	120159	18214	36594	6494	192285	5729	0.03	RLH
374	RLH	51190	6166	22385	1578	105546	1874	0.03	RLH
375	RLH	46082	6086	13831	2376	110148	1721	0	RLH
376	RLH	36255	5988	16094	2401	97708	1801	0.01	RLH
377	RLH	50070	8238	20804	2066	141552	2812	0	RLH
378	RLH	27971	3051	10005	1020	65976	1627	0.01	RLH
379	RLH	24407	3849	5576	971	47609	701	0	RLH
380	RLH	24477	4557	9655	1898	56048	1084	0.01	RLH
381	RLH	30809	4059	6153	1132	74713	245	0	RLH
382	RLH	129738	22142	37052	4803	254160	2164	0	RLH
383	RLH	41887	4252	5753	1398	38376	2659	0.02	RLH
384	RLH	6299	840	777	496	6430	1060	0.06	RLH
385	RLH	851425	67069	148019	10761	265119	11512	0.49	RLH
386	RLH	18412	1362	2649	520	15713	814	0.03	RLH
387	RLH	56465	5233	6593	1721	42106	2834	0.04	RLH
388	RLH	8586	763	1501	247	7984	456	0.04	RLH
389	RLH	14892	2160	3551	2660	12529	1823	0.4	RLH
390	RLH	3917	371	755	234	4178	1016	0.27	RLH
391	RLH	5899	468	1324	360	5762	896	0.19	RLH
392	RLH	14360	1100	1957	273	13057	1293	0.03	RLH
393	RLH	11538	1277	3130	425	10714	1400	0.24	RLH
394	RLH	81472	10055	11605	3160	66248	4920	0.06	RLH
395	RLH	24394	1855	4243	1162	19300	498	0.07	RLH
396	RLH	18151	979	2599	234	10047	708	0.16	RLH
397	RLH	22784	1272	2890	937	12893	506	0.11	RLH
398	RLH	315553	21521	33284	8199	180004	12050	0.08	RLH
399	RLH	208004	12693	27742	5659	158806	8924	0.04	RLH
400	RLH	23359	5464	18322	3901	40959	1144	0.26	RLH
401	RLH	298767	16238	51288	9767	234939	13456	0.08	RLH
402	RLH	247005	12221	32690	4965	177450	11199	0.05	RLH
403	RLH	234918	28993	46587	2973	162878	5909	0.15	RLH
404	RLH	200799	25556	81433	9242	217666	13879	0.23	RLH
405	RLH	127896	9773	32285	2957	130470	5727	0.08	RLH
406	RLH	161838	11057	39249	2168	150328	7269	0.1	RLH
407	RLH	250203	13352	48994	4487	235471	11347	0.05	RLH
408	RLH	191659	12064	50823	5728	207631	9089	0.07	RLH
409	RLH	194700	16913	37041	29067	196920	2099	0.04	RLH
410	RLH	138449	11188	27163	7922	131561	4993	0.05	RLH
411	RLH	439668	27605	58795	12078	340703	12005	0.03	RLH
412	RLH	399757	24229	44134	7292	305634	8660	0.01	RLH
413	RLH	23640	2386	1857	687	19305	356	0	RLH
414	RLH	34322	2938	5058	857	46094	1309	0	RLH
415	RLH	2119	553	741	1319	1136	1563	1	lymphoma
416	RLH	21848	1709	2444	635	22792	1596	0	RLH
417	RLH	21934	2882	4410	774	36706	1178	0	RLH
418	RLH	47622	6409	7640	1577	64594	1108	0	RLH
419	RLH	10106	1518	2253	248	19057	765	0	RLH
420	RLH	6654	1137	1947	221	12207	862	0.02	RLH
421	RLH	14405	1200	2948	311	29135	984	0	RLH
422	RLH	21860	2359	5966	701	44178	1198	0	RLH
423	RLH	20549	3108	6387	239	33042	1194	0.03	RLH
424	RLH	24059	1566	4090	158	24244	205	0.01	RLH
425	RLH	20273	1149	5047	9251	15689	577	0.47	RLH
426	RLH	30334	3559	5762	1082	27541	476	0.05	RLH
427	RLH	159710	24352	30968	3603	177324	761	0.02	RLH
428	RLH	26197	3673	4360	908	20344	589	0.07	RLH
429	RLH	191498	49877	37593	10682	133531	21251	0.45	RLH
430	RLH	154566	14317	23700	7435	53934	9216	0.63	lymphoma
431	RLH	370354	42016	49217	17912	281621	27279	0.09	RLH
432	RLH	218939	27287	32888	13748	174048	14335	0.09	RLH
433	RLH	457775	68621	96195	28556	339134	42567	0.3	RLH
434	RLH	299990	44725	107670	17176	318340	26342	0.23	RLH
435	RLH	349550	38176	86991	16066	315161	25358	0.17	RLH
436	RLH	586019	68246	186395	23478	507171	43716	0.27	RLH
437	RLH	260066	25523	75821	11372	267603	17388	0.14	RLH
438	RLH	307111	35303	99027	14727	340008	24017	0.15	RLH
439	RLH	568422	68177	137590	27163	480398	26131	0.16	RLH
440	RLH	291367	37314	64573	18395	283336	10412	0.08	RLH
441	RLH	922928	74950	137493	26776	580070	39898	0.14	RLH
442	RLH	488140	57424	80249	22872	398860	24683	0.08	RLH
443	RLH	297765	23610	33425	16110	240453	10639	0.01	RLH
444	RLH	335754	18490	46012	16507	230159	10832	0.07	RLH
445	RLH	204544	10135	38159	6884	139594	7668	0.14	RLH
446	RLH	351438	26038	41309	16784	251539	11389	0.04	RLH
447	RLH	205720	13912	30944	8365	138329	6964	0.1	RLH
448	RLH	100284	5737	13175	2537	68067	2471	0.05	RLH
449	RLH	234872	15488	43958	10871	175725	8469	0.11	RLH
450	RLH	54088	2661	1229	3	10142	61	0.26	RLH
451	RLH	208580	16487	48912	10331	180798	7580	0.12	RLH
452	RLH	89343	13768	28353	11618	89047	6964	0.25	RLH
453	RLH	217054	19883	49350	12275	155789	11926	0.24	RLH
454	RLH	274881	28866	44384	12501	153948	6275	0.22	RLH
455	RLH	176171	16922	28985	7139	111473	5259	0.16	RLH
456	RLH	235033	26403	44076	14605	156547	5769	0.18	RLH
457	RLH	134208	8809	16570	3187	66440	476	0.12	RLH
458	RLH	310446	39113	51993	13893	223853	26020	0.2	RLH
459	RLH	58708	6093	15430	1024	61822	1276	0.07	RLH
460	RLH	233006	13286	21500	8899	32527	26323	0.98	lymphoma
461	RLH	428256	27994	65764	12306	294824	16350	0.09	RLH
462	RLH	246621	28568	40623	8064	161891	6370	0.14	RLH
463	RLH	180681	30667	49377	8224	153237	5857	0.2	RLH
464	RLH	264360	35378	80464	8396	218266	9933	0.23	RLH
465	RLH	433885	44005	103381	9525	285337	15103	0.25	RLH
466	RLH	249612	29181	70445	3544	228253	8791	0.15	RLH
467	RLH	138162	14324	29308	2557	130078	6148	0.07	RLH
468	RLH	589544	58639	129561	27340	502495	34361	0.14	RLH
469	RLH	139303	16018	29806	2279	133898	706	0.05	RLH
470	RLH	395503	53193	107526	7845	277533	6442	0.24	RLH
471	RLH	627166	101736	164050	29241	521878	31055	0.21	RLH
472	RLH	358067	53904	72232	9232	251947	7514	0.16	RLH
473	RLH	4906	1284	2301	577	11696	769	0.04	RLH
474	RLH	7465	1115	1939	390	16181	336	0	RLH
475	RLH	126213	14430	27926	3472	93958	3263	0.16	RLH
476	RLH	5113	1192	1427	635	6895	1547	0.33	RLH
477	RLH	1171	579	427	1278	350	2989	1	lymphoma
478	RLH	1244	270	423	376	1726	2466	1	lymphoma
479	RLH	6016	749	1896	663	7515	483	0.12	RLH
480	RLH	3127	672	679	411	10804	1894	0	RLH
481	RLH	6631	1159	2346	610	9850	2241	0.31	RLH
482	RLH	7577	1991	4902	1066	10980	2228	0.47	RLH
483	RLH	8906	369	1806	232	13495	1741	0.01	RLH
484	RLH	5066	2009	1000	1293	9603	631	0.01	RLH
485	RLH	20172	7497	10264	2458	59441	2968	0.02	RLH
486	RLH	8165	1233	1919	628	26561	397	0	RLH
487	RLH	12910	2741	6815	483	50908	796	0	RLH
488	RLH	2132	704	949	696	6887	532	0.01	RLH
489	RLH	37662	8898	19759	2016	115939	1155	0.01	RLH
490	RLH	650	396	655	598	3415	139	0.05	RLH
491	RLH	26623	5530	10413	2115	76460	924	0	RLH
492	RLH	7891	2072	2779	906	27610	681	0	RLH
493	RLH	10033	1647	6755	1256	40004	568	0.01	RLH
494	RLH	45743	11491	29262	7173	128457	4849	0.05	RLH
495	RLH	680	441	3548	382	3925	730	0.52	lymphoma
496	RLH	541	675	2935	97	5234	381	0.31	RLH
497	RLH	25825	6441	10788	1118	65225	478	0.01	RLH
498	RLH	11012	6	1626	109	24838	1061	0	RLH
499	RLH	73943	6990	16388	5093	230812	1030	0	RLH
500	RLH	260564	31657	88648	21546	489973	14177	0.02	RLH
501	RLH	46378	6223	15496	4611	168834	2674	0	RLH
502	RLH	78585	11369	18910	3620	233070	2561	0	RLH
503	RLH	108770	9822	20660	4683	253537	2591	0	RLH
504	RLH	110989	5837	18749	3220	305518	2803	0	RLH
505	RLH	141889	15630	33180	10246	347770	5548	0	RLH
506	RLH	182085	23083	50611	9923	403201	7647	0	RLH
507	RLH	87450	13338	31645	6078	248862	4396	0	RLH
508	RLH	80490	12835	24259	5610	233978	4139	0	RLH
509	RLH	176685	24554	45942	11315	453132	6066	0	RLH
510	RLH	170058	21873	43623	7333	375498	5558	0	RLH
511	RLH	53833	743	3853	21	119489	23	0	RLH
512	RLH	222393	19586	37580	12489	455423	6383	0	RLH
513	RLH	3312	12	762	37	2124	436	0.39	RLH
514	RLH	121866	3336	9732	7458	127351	5908	0	RLH
515	RLH	354007	13642	47041	29198	267463	24817	0.08	RLH
516	RLH	88512	1510	8912	3752	103910	2225	0	RLH
517	RLH	135475	4754	10827	8896	141333	6700	0	RLH
518	RLH	157838	9693	18905	14719	182375	10631	0	RLH
519	RLH	96333	2683	10924	4691	115029	2275	0	RLH
520	RLH	132631	6502	18023	11530	135474	7370	0.01	RLH
521	RLH	169265	6014	16297	12124	150781	6082	0	RLH
522	RLH	162299	5390	13349	4612	167510	3130	0	RLH
523	RLH	138670	4625	11949	5935	142069	6673	0	RLH
524	RLH	138181	8426	18739	11877	130052	8823	0.02	RLH
525	RLH	91905	3057	6855	4888	69753	4696	0	RLH
526	RLH	135321	4555	13599	6867	119153	1532	0	RLH
527	RLH	55290	2241	5149	4012	58459	2151	0	RLH
528	RLH	1738	444	264	493	2636	524	0.12	RLH
529	RLH	6770	527	1717	585	6814	1101	0.24	RLH
530	RLH	42589	3234	16645	6016	58427	1517	0.11	RLH
531	RLH	26534	2826	7660	1316	49943	1583	0.01	RLH
532	RLH	11118	1159	4607	854	27096	273	0.01	RLH
533	RLH	16381	1880	8493	3317	40244	1633	0.04	RLH
534	RLH	9438	1080	2881	746	18542	945	0.01	RLH
535	RLH	5992	666	892	366	10945	770	0	RLH
536	RLH	1494	401	402	853	2449	2711	1	lymphoma
537	RLH	16183	6850	1595	857	15519	5434	0.9	lymphoma
538	RLH	33468	2544	5369	1697	55974	5422	0	RLH
539	RLH	29477	4587	8140	2231	38794	1541	0.05	RLH
540	RLH	20312	561	3328	114	17606	57	0.02	RLH
541	RLH	20107	922	4283	152	19986	193	0.03	RLH
542	RLH	40516	6452	10690	46504	63347	8523	0.71	lymphoma
543	RLH	14525	1469	2296	1271	24607	4277	0.01	RLH
544	RLH	72378	10092	22680	10983	168265	19999	0.02	RLH
545	RLH	68735	5904	21578	5806	103138	5318	0.05	RLH
546	RLH	59124	6572	19256	4633	109625	9105	0.03	RLH
547	RLH	31642	2123	8057	2152	57713	5322	0.01	RLH
548	RLH	53690	6090	10951	3236	89591	11216	0.01	RLH
549	RLH	82366	9042	20127	6357	122871	13159	0.04	RLH
550	RLH	49955	4916	17442	4532	96681	3040	0.02	RLH
551	RLH	18080	1272	7155	2157	40308	716	0.01	RLH
552	RLH	10363	925	1860	1101	25119	1070	0	RLH
553	RLH	31423	3197	9419	3201	71914	3199	0	RLH
554	RLH	36039	3417	7130	2123	60299	7168	0.01	RLH
555	RLH	43347	3057	10183	130048	75682	654	0.99	lymphoma
556	RLH	56513	5904	13089	2650	78617	5653	0.02	RLH
557	RLH	30799	2993	6757	3126	42328	6595	0.07	RLH
558	RLH	673832	118364	322702	78682	1558654	51629	0.03	RLH
559	RLH	700901	124893	324368	73362	1508219	50396	0.04	RLH
560	RLH	327117	30674	114717	19687	888584	16696	0	RLH
561	RLH	296051	27574	102881	17665	760821	17343	0	RLH
562	RLH	1742330	228658	395278	116643	888499	130195	0.53	lymphoma
563	RLH	2033382	242901	381994	109621	930338	139312	0.54	lymphoma
564	RLH	797014	51516	110523	32470	315029	33076	0.43	RLH
565	RLH	825427	49296	84731	32422	300631	31956	0.41	RLH
566	RLH	985266	84067	181955	32698	487622	58956	0.41	RLH
567	RLH	1019083	74489	171306	51064	456140	64667	0.48	RLH
568	RLH	331331	21330	42493	8838	137302	14243	0.36	RLH
569	RLH	340515	17250	46574	8085	130250	14311	0.41	RLH
570	RLH	56346	4056	32860	22528	8974	16026	0.91	lymphoma
571	RLH	55320	4744	34873	6001	10941	14822	0.84	lymphoma
572	RLH	15158	2502	10637	46662	3179	38614	1	lymphoma
573	RLH	20106	1925	11421	3016	4962	2817	0.78	lymphoma
574	RLH	2276344	359153	725299	187842	3689125	206297	0.04	RLH
575	RLH	1604879	368332	577754	259773	2451454	216896	0.13	RLH
576	RLH	736701	87976	197455	72731	1168332	60585	0.02	RLH
577	RLH	647399	81199	164811	62469	1055311	55178	0.01	RLH
578	RLH	165849	49102	104650	31029	261075	16504	0.29	RLH
579	RLH	189419	30686	75319	68183	245308	6773	0.23	RLH
580	RLH	156983	41792	82083	13637	303638	7825	0.09	RLH
581	RLH	368401	75948	170834	32898	626084	23287	0.1	RLH
582	RLH	476829	198038	222444	53741	703017	50645	0.23	RLH
583	RLH	453681	171092	189274	53703	662507	54805	0.21	RLH
584	RLH	285220	56173	66113	12237	447840	10682	0.01	RLH
585	RLH	591048	149079	158022	33345	888815	39717	0.03	RLH
586	RLH	21442	1798	37243	4330	19516	467	0.57	lymphoma
587	RLH	21595	2072	42483	30943	17267	892	0.72	lymphoma
588	RLH	37946	950	74120	2967	64335	910	0.46	RLH
589	RLH	32662	7252	66852	8210	49478	869	0.52	lymphoma
590	RLH	8059	593	7194	1697	6857	5499	0.84	lymphoma
591	RLH	5415	589	7595	1572	3478	1140	0.68	lymphoma
592	RLH	28829	880	32950	1855	36334	3229	0.46	RLH
593	RLH	48035	4696	48311	4467	49664	1363	0.46	RLH
594	RLH	136699	40750	76654	9786	264151	16347	0.13	RLH
595	RLH	145046	43327	70653	28701	274538	22744	0.15	RLH
596	RLH	98155	14545	42985	5247	239759	2354	0.01	RLH
597	RLH	109134	17442	42103	3719	253080	2644	0.01	RLH
598	RLH	422695	130767	153154	34947	451480	39889	0.3	RLH
599	RLH	418387	126590	147799	34979	431636	40621	0.32	RLH
600	RLH	272833	46602	50101	10296	291103	12221	0.03	RLH
601	RLH	428484	84935	78074	15790	520886	26738	0.02	RLH
602	RLH	336692	113304	267878	54995	653053	33900	0.25	RLH
603	RLH	333817	96144	248571	49098	644274	32303	0.22	RLH
604	RLH	282370	69876	142812	29930	643971	22779	0.05	RLH
605	RLH	181737	49166	106895	13221	510894	9538	0.03	RLH
606	RLH	466880	137189	95620	20733	69198	16975	0.87	lymphoma
607	RLH	380023	144779	115476	90456	80009	22455	0.9	lymphoma
608	RLH	116313	22418	84726	9441	153044	8518	0.35	RLH
609	RLH	125456	27370	76406	9133	241379	2238	0.11	RLH
610	RLH	314219	51988	127883	31822	330062	27659	0.3	RLH
611	RLH	262989	53109	98778	34573	275918	30922	0.34	RLH
612	RLH	201652	30117	67589	14873	282949	7255	0.06	RLH
613	RLH	243931	30001	110782	14337	319549	8055	0.16	RLH
614	RLH	147219	36733	140310	26934	227293	13205	0.4	RLH
615	RLH	152210	40739	143450	35796	210753	14465	0.45	RLH
616	RLH	247279	53850	51340	3252	35939	1055	0.77	lymphoma
617	RLH	338788	68010	55618	3832	60116	1923	0.75	lymphoma
618	RLH	959426	116281	218026	33974	326255	30151	0.59	lymphoma
619	RLH	964931	115587	220057	32250	309518	32006	0.61	lymphoma
620	RLH	955519	137837	205366	30922	369646	23228	0.52	lymphoma
621	RLH	2025480	241344	329256	41432	701339	40143	0.49	RLH
622	RLH	738080	109173	152439	12553	87538	6175	0.77	lymphoma
623	RLH	613340	126060	165827	14280	102979	7145	0.74	lymphoma
624	RLH	761750	126244	144812	9805	152870	12987	0.72	lymphoma
625	RLH	1098652	213759	237308	32008	266030	22731	0.7	lymphoma
626	RLH	168952	27457	84928	11253	171215	9111	0.33	RLH
627	RLH	181966	30923	105608	30830	159974	9600	0.47	RLH
628	RLH	132988	23481	52323	9224	199940	6560	0.09	RLH
629	RLH	245634	46468	80368	15214	349126	10744	0.06	RLH
630	RLH	115636	26659	43312	10311	123016	16479	0.35	RLH
631	RLH	114095	23220	44470	7487	110284	12540	0.36	RLH
632	RLH	6919	760	1462	176	19226	168	0	RLH
633	RLH	18927	4791	7142	507	43663	364	0.01	RLH
634	RLH	62042	11787	24851	29918	49448	13402	0.8	lymphoma
635	RLH	70892	10739	20035	6925	57001	30012	0.88	lymphoma
636	RLH	14053	2183	3088	2043	16714	2471	0.15	RLH
637	RLH	137080	26125	40979	4547	189551	6396	0.05	RLH

## Sheet: Table S3
Table S3 The Enriched KEGG pathways for target genes of miRNA in optimal panel
1) The top 10 terms of enriched KEGG pathways for miR-17 target genes
Term	Count	%	PValue	Genes	List Total	Benjamini	FDR
Bladder cancer	10	1.16414	4.52516e-05	RPS6KA5, E2F1, E2F2, CDKN1A, E2F3, CCND1, VEGFA, CXCL8, RB1, MMP2	296	0.00977175	0.05746
Pathways in cancer	35	4.07451	6.08624e-05	E2F1, E2F2, FGF5, E2F3, XIAP, EGLN3, CXCL8, MMP2, PTEN, TCF7L1, SOS1, RARB, PLCB1, RUNX1, AKT3, BMP2, COL4A1, EPAS1, PTGER4, ROCK2, TGFBR2, RB1, STAT3, ARHGEF11, CCND1, CDKN1A, HIF1A, LAMA3, VEGFA, PDGFRA, GNB5, JAK1, MAPK9, CRK, F2R	296	0.00658202	0.0772755
MAPK signaling pathway	26	3.02678	7.50904e-05	FGF5, MKNK2, PPP3R1, MAP3K5, MAP3K3, MAP3K2, MAP3K1, SOS1, MAP3K8, PPP3CA, RAPGEF2, HSPA8, AKT3, TAOK2, TAOK1, TAOK3, TGFBR2, RPS6KA5, RPS6KA3, DUSP2, RPS6KA2, PDGFRA, MAPK9, DUSP8, CRK, MAP3K11	296	0.00541702	0.0953324
Endocytosis	25	2.91036	9.27772e-05	RAB5B, LDLR, TSG101, EEA1, DAB2, AP2B1, GBF1, ZFYVE9, WIPF2, ITCH, NEDD4L, HSPA8, IQSEC2, PARD6B, KIF5A, TGFBR2, LDLRAP1, RAB11FIP5, RABEP1, RAB22A, PDGFRA, RAB10, RAB11FIP1, VPS26A, ARAP2	296	0.00502075	0.117775
TGF-beta signaling pathway	13	1.51339	0.000218514	PPP2R1B, NBL1, BMP2, E2F5, SMAD7, ZFYVE9, SMAD6, PPP2CA, SMAD5, RBL1, TGFBR2, BMPR2, BAMBI	296	0.0094397	0.277186
Axon guidance	16	1.86263	0.000323369	PLXNA1, ROCK2, LIMK1, EFNB1, PPP3R1, NTN4, DPYSL2, EPHB4, EPHA5, EPHA4, EPHA7, CFL2, SEMA7A, SEMA4B, PPP3CA, SRGAP1	296	0.0116289	0.409943
Prostate cancer	13	1.51339	0.000340705	E2F1, E2F2, E2F3, CREB5, RB1, PTEN, TCF7L1, CDKN1A, CCND1, SOS1, PDGFRA, PDGFD, AKT3	296	0.0105081	0.431877
Glioma	11	1.28056	0.000397373	E2F1, E2F2, CDKN1A, E2F3, CCND1, SOS1, PDGFRA, CAMK2D, RB1, PTEN, AKT3	296	0.010723	0.503543
Pancreatic cancer	11	1.28056	0.000397373	E2F1, E2F2, E2F3, CCND1, VEGFA, TGFBR2, MAPK9, JAK1, RB1, AKT3, STAT3	296	0.010723	0.503543
Melanoma	11	1.28056	0.000816643	E2F1, FGF5, E2F2, CDKN1A, E2F3, CCND1, PDGFRA, PDGFD, RB1, PTEN, AKT3	296	0.0195055	1.0323
2) The top 10 terms of enriched KEGG pathways for miR-21 target genes
Term	Count	%	PValue	Genes	List Total	Benjamini	FDR
MicroRNAs in cancer	12	5.66038	0.000591653	RECK, SPRY2, E2F3, HNRNPK, BCL2, SOS2, BMPR2, RDX, TIMP3, PDCD4, CDC25A, STAT3	84	0.0876517	0.708229
Proteoglycans in cancer	10	4.71698	0.000633369	TIAM1, SOS2, TLR4, RDX, ARHGEF12, TIMP3, PDCD4, FRS2, PIK3R1, STAT3	84	0.0479157	0.75799
RNA degradation	5	2.35849	0.0136901	CNOT8, PAN3, BTG2, PFKM, CNOT6	84	0.509441	15.2569
Neurotrophin signaling pathway	6	2.83019	0.0146358	RPS6KA3, BCL2, MAP3K1, SOS2, FRS2, PIK3R1	84	0.435225	16.2275
TGF-beta signaling pathway	5	2.35849	0.0183249	ACVR2A, SMAD7, TGFBR2, BMPR2, PITX2	84	0.436361	19.9174
Regulation pluripotency of stem cells	6	2.83019	0.0266022	ACVR2A, BMPR2, LIFR, MEIS1, PIK3R1, STAT3	84	0.501688	27.6606
Cytokine-cytokine receptor interaction	8	3.77358	0.026806	CCL1, ACVR2A, TNFRSF11B, TNFRSF10B, TGFBR2, BMPR2, LIFR, IL12A	84	0.4521	27.8424
Hepatitis B	6	2.83019	0.0303488	E2F3, BCL2, MAP3K1, TLR4, PIK3R1, STAT3	84	0.449603	30.9345
T cell receptor signaling pathway	5	2.35849	0.0322549	RASGRP1, SOS2, MALT1, PPP3CA, PIK3R1	84	0.431445	32.5475
MAPK signaling pathway	8	3.77358	0.0324247	MEF2C, RPS6KA3, RASGRP1, MAP3K1, TGFBR2, SOS2, PPP3CA, DUSP8	84	0.400052	32.6895
3) The enriched KEGG pathways for miR-146a target genes
Term	Count	%	PValue	Genes	List Total	Benjamini	FDR
Notch signaling pathway	3	2.04082	0.0455518	NOTCH2, NUMB, LFNG	50	0.998064	42.0658
Neurotrophin signaling pathway	4	2.72109	0.0534076	IRAK1, NRAS, SORT1, TRAF6	50	0.974712	47.4093
Ubiquitin mediated proteolysis	4	2.72109	0.0733897	ANAPC13, ITCH, CUL4B, TRAF6	50	0.96678	59.0342
p53 signaling pathway	3	2.04082	0.0820559	ATR, PMAIP1, SESN3	50	0.9432	63.3021
4) The top 10 terms of enriched KEGG pathways for miR-150 target genes
Term	Count	%	PValue	Genes	List Total	Benjamini	FDR
Endometrial cancer	6	2.75229	0.000607137	TP53, ELK1, AKT3, PIK3R1, CTNNB1, APC	93	0.0969975	0.736714
SNARE interactions in vesicular transport	5	2.29358	0.00102225	STX3, GOSR1, SNAP23, VAMP2, VTI1A	93	0.082326	1.23755
ErbB signaling pathway	7	3.21101	0.00102791	CDKN1B, EREG, GAB1, CBL, ELK1, AKT3, PIK3R1	93	0.0559657	1.24437
Prostate cancer	7	3.21101	0.00109141	HSP90B1, CDKN1B, EP300, TP53, AKT3, PIK3R1, CTNNB1	93	0.0448285	1.32077
Proteoglycans in cancer	10	4.58716	0.00133692	EIF4B, GAB1, CBL, TP53, ELK1, ITGB3, PDCD4, AKT3, PIK3R1, CTNNB1	93	0.0439552	1.61565
Colorectal cancer	6	2.75229	0.0013611	TGFBR1, TP53, AKT3, PIK3R1, CTNNB1, APC	93	0.0374188	1.64466
HTLV-I infection	11	5.04587	0.00197738	EP300, MAP3K3, TGFBR1, TP53, ELK1, MYB, NFATC3, AKT3, PIK3R1, CTNNB1, APC	93	0.0463934	2.38112
Wnt signaling pathway	8	3.66972	0.00238051	CSNK1A1, EP300, TP53, FRAT2, NFATC3, FBXW11, CTNNB1, APC	93	0.0488185	2.86014
Chronic myeloid leukemia	6	2.75229	0.00265047	CDKN1B, TGFBR1, CBL, TP53, AKT3, PIK3R1	93	0.048334	3.1797
Hepatitis B	8	3.66972	0.00314514	CDKN1B, EP300, TGFBR1, TP53, ELK1, NFATC3, AKT3, PIK3R1	93	0.0515456	3.76276
5) The top 10 terms of enriched KEGG pathways for miR-155 target genes
Term	Count	%	PValue	Genes	List Total	Benjamini	FDR
Neurotrophin signaling pathway	9	2.61628	0.000630674	RPS6KA3, BDNF, KRAS, GSK3B, RAC1, PIK3CA, RAP1B, FOXO3, YWHAE	111	0.110719	0.778285
Prolactin signaling pathway	7	2.03488	0.000898144	FOS, KRAS, GSK3B, SOCS1, PIK3CA, FOXO3, SOCS5	111	0.0801686	1.10667
Choline metabolism in cancer	8	2.32558	0.00110394	FOS, KRAS, HIF1A, SP1, RAC1, PIK3CA, RHEB, RPS6KB1	111	0.0661895	1.35865
FoxO signaling pathway	9	2.61628	0.00130043	GABARAPL1, KRAS, S1PR1, SGK3, SETD7, PIK3CA, SMAD2, FOXO3, SIRT1	111	0.0587149	1.5987
Colorectal cancer	6	1.74419	0.00299335	FOS, KRAS, GSK3B, RAC1, PIK3CA, SMAD2	111	0.105526	3.64471
PI3K-Akt signaling pathway	14	4.06977	0.00325754	YWHAZ, KRAS, SGK3, FGF9, LPAR6, GSK3B, RAC1, PKN2, PIK3CA, RHEB, RPS6KB1, FOXO3, MYB, YWHAE	111	0.0962011	3.96045
Renal cell carcinoma	6	1.74419	0.00393083	KRAS, HIF1A, ETS1, RAC1, PIK3CA, RAP1B	111	0.0993636	4.76083
Hedgehog signaling pathway	4	1.16279	0.00880228	CSNK1A1, CSNK1G2, GSK3B, SUFU	111	0.185808	10.3716
Thyroid hormone signaling pathway	7	2.03488	0.0100276	KRAS, HIF1A, GSK3B, PIK3CA, RHEB, MED13L, MED12L	111	0.188023	11.7342
mTOR signaling pathway	5	1.45349	0.013546	RPS6KA3, PIK3CA, RHEB, RPS6KB1, CAB39	111	0.224059	15.5418

## Sheet: Table S4
Table S4 The subtypes of samples in SRA datasets，training set and indepandent test set.
1) The subtypes of samples in SRA datasets				2) The subtypes of samples in training set.				3) The subtypes of samples indepandent test set.
Class	Subtype	N		Class	Subtype	N		Class	Subtype	N
Normal B cell	Normal B cell	7		Lymohoma	DLBCL-ABC	21		Lymohoma	DLBCL-ABC	65
Lymohoma	DLBCL-ABC	3			DLBCL-GCB	9			DLBCL-GCB	59
	DLBCL-GCB	2			DLBCL-Unclassified	10			Peripheral T cell lymphoma	25
	Burkitt lymphoma	3			Extranodal NK/T cell lymphoma	19			Extranodal NK/T cell lymphoma	20
	Mantle cell lymphoma	3			Follicular lymphoma	16			Follicular lymphoma	23
	Hodgkin lymphoma	2			Mantle cell lymphoma	20			Mantle cell lymphoma	18
	Folicular lymphoma	1			Anaplastic large cell lymphoma	10			Lymphoblastic lymphoma	16
	Chronic lymphocytic leukemia	2			Hodgkin lymphoma	9			Hodgkin lymphoma	36
	Other classifier lymphoma	8			Angioimmunoblastic T cell lymphoma	10		RLH		375
Total		31		RLH		40		Total		637
				Total		164

## Sheet: Table S5
Table S5 The omega primers, miRNA oligos, 3’ adapters and PCR primers for 6-miRNA panel miRFLP assay
RNA Name	Omega Primer	Target RNA Sequence	RNA copies in each Rx	3' Adapter
	5' – 3'	5' – 3'		5' – 3'
miR-21	[Biotin]GTGCTGAGTCACGAGGTATTCTAcACTGGCACGCTTctTAGCGTGCCTCAACATCAGTc	UAGCUUAUCAGACUGAUGUUGA	variable	CACCGACAGGAGACCTGTACTTAGCTTATCAGA aatttaa
miR-146a	[Biotin]GTGCTGAGTCACGAGGTATTCTATGAATACcTTCGGCACGCTTctTAGCGTGCCAACCCATGGAA	ugagaacugaauuccauggguu	variable	CACCGACAGGAGACCTGTACTtTGAGAACTGAA aatttaa
let-7f	[Biotin]GTGCTGAGTCACGAGGTATTCTAAcTTcTAAcaaTCAACAGGCACGCTTctTAGCGTGCC AACTATACAAT	ugagguaguagauuguauaguu	variable	CACCGACAGGAGACCTGTACTTGAGGTAGTAG aatttaa
miR-17	[Biotin]GTGCTGAGTCACGAGGTATTCTATGTTCTTcGAGTTAAGcaaGGCACGCTTTcaaTTAGCGTGCC CTACCTGCACT	CAAAGuGCuuACAGuGCAGGuAG	variable	CACCGACAGGAGACCTGTACTCAAAGTGCTTA aatttaa
miR-150	[Biotin]GTGCTGAGTCACGAGGTATTCTATGTTCTTGCAGTTAAGGTTAGTcAACAATGGCACGCTTctTAGCGTGCCCACTGGTACAA	ucucccaacccuuguaccagug	variable	CACCGACAGGAGACCTGTACTTCTCCCAACC aatttaa
miR-155	[Biotin]GTGCTGAGTCACGAGGTATTCTATGTTCTTGCAGTTAAGGTTAGTTACAATCAtGTaGGCACGCTTTcaTTAGCGTGCCACCCCTATCAC	uuaaugcuaaucgugauaggggu	variable	CACCGACAGGAGACCTGTACTcTTAATGCTAATC aatttaa
iRCS #1	[Biotin]GTGCTGAGTCACGAGGTATTCTATGAATACcTTCAACTTcCAGTTACaGCAAGTCTTGGCACGCTTctTAGCGTGCCt TCGGATATGC	ACCGUACAUCUuGCAUAUCCGA	1852307	CACCGACAGGAGACCTGTACTATACtattACCGTACATC aatttaa
iRCS #2		ACCGUACAUCUuguuGCAUAUCCGA	926154
iRCS #3		ACCGUACAUCUugaaguuGCAUAUCCGA	308717
iRCS #4		ACCGUACAUCUugaaucaguuGCAUAUCCGA	51452

## Sheet: Table S6
Table S6 The final PCR fragments generated in 6-miRNA panel miRFLP assay and their predicted length detected in ABI 3730xl fluorescence capillary electrophoresis
RNA Target	Final miRFLP PCR Product Sequence	Fragment Length
	5' – 3'	Calculated	Expected	Actual
miR-21	[5Fam]GTGCTGAGTCACGAGGTATTCTACACTGGCACGCTTCTTAGCGTGCCTCAACATCAGTTCTGATAAGCTAAGTACAGGTCTCCTGTCGGTGa	93.44	88.28	± 0.20
miR-146a	[5Fam]GTGCTGAGTCACGAGGTATTCTATGAATACcTTCGGCACGCTTctTAGCGTGCCAACCCATGGAATTCAGTTCTCAAAGTACAGGTCTCCTGTCGGTGa	100.39	95.23	± 0.20
let-7f	[5Fam]GTGCTGAGTCACGAGGTATTCTAAcTTcTAAcaaTCAACAGGCACGCTTctTAGCGTGCCAACTATACAATCTACTACCTCAAGTACAGGTCTCCTGTCGGTGa	105.02	99.86	± 0.20
miR-17	[5Fam]GTGCTGAGTCACGAGGTATTCTATGTTCTTcGAGTTAAGcaaGGCACGCTTTcaaTTAGCGTGCCCTACCTGCACTGTAAGCACTTTGAGTACAGGTCTCCTGTCGGTGa	111.52	106.36	± 0.20
miR-150	[5Fam]GTGCTGAGTCACGAGGTATTCTATGTTCTTGCAGTTAAGGTTAGTcAACAATGGCACGCTTctTAGCGTGCCCTACCTGCACTGTAAGCACTTTGAAGTACAGGTCTCCTGTCGGTGa	118.56	113.4	± 0.50
miR-155	[5Fam]GTGCTGAGTCACGAGGTATTCTATGTTCTTGCAGTTAAGGTTAGTTACAATCAtGTaGGCACGCTTTcaTTAGCGTGCCACCCCTATCACGATTAGCATTAAGAGTACAGGTCTCCTGTCGGTGa	126.58	121.42	± 0.50
iRCS #1	[5Fam]GTGCTGAGTCACGAGGTATTCTATGAATACcTTCAACTTGCAGTTACTGCAAGTCaTGGCACGCTTctTAGCGTGCCTTCGGATATGCAaGATGTACGGTAATAGTATAGTACAGGTCTCCTGTCGGTGa	131.8	126.64	± 0.20
iRCS #2	[5Fam]GTGCTGAGTCACGAGGTATTCTATGAATACcTTCAACTTcCAGTTACaGCAAGTCTTGGCACGCTTctTAGCGTGCCTTCGGATATGCaacaAGATGTACGGTAATAGTATAGAACAGGTCTCCTGTCGGTGa	134.67	129.51	± 0.20
iRCS #3	[5Fam]GTGCTGAGTCACGAGGTATTCTATGAATACcTTCAACTTcCAGTTACaGCAAGTCTTGGCACGCTTctTAGCGTGCCTTCGGATATGCaacttcaAGATGTACGGTAATAGTATAGAACAGGTCTCCTGTCGGTGa	137.57	132.41	± 0.20
iRCS #4	[5Fam]GTGCTGAGTCACGAGGTATTCTATGAATACcTTCAACTTcCAGTTACaGCAAGTCTTGGCACGCTTctTAGCGTGCCTTCGGATATGCaactgattcaAGATGTACGGTAATAGTATAGAACAGGTCTCCTGTCGGTGa	140.64	135.48	± 0.20
